# Supplementary material for: When Geometry Constrains Vision: Systematic Misperceptions within Geometrical Configurations
Source: PLoS One. 2016 Mar 17;11(3):e0151488. doi: 10.1371/journal.pone.0151488 (PMC4795758; doi:10.1371/journal.pone.0151488)
Supplement: S1 Table — Numerical values represent localization errors made by each participant on each trial; all values are in pixels. Data are hierarchically organized by the three within-subjects factors (Radius, Location and Repetition–column values). Each row refers to each one of the six participants. In each sheet, an image presents the reference system for radii and locations numbering (clockwise for radii; form center to periphery for locations). (XLSX) [file pone.0151488.s001.xlsx]

## Sheet: EXP_1 - Radial Error
	(8 radii, 7 locations, 9 repetitions)
	Angolar position (0˚~360˚)		0	0	0	0	0	0	0	0	0	0	0	0	0	0	0	0	0	0	0	0	0	0	0	0	0	0	0	0	0	0	0	0	0	0	0	0	0	0	0	0	0	0	0	0	0	0	0
	Location (1~7)		7	7	7	7	7	7	7	7	7	6	6	6	6	6	6	6	6	6	5	5	5	5	5	5	5	5	5	4	4	4	4	4	4	4	4	4	3	3	3	3	3	3	3	3	3	2	2
	Subj 1		0.522982	-5.03686	-10.2229	1.77706	1.52298	-5.03686	-9.47702	-10.0369	-21.2229	-7.05253	-3.36873	-14.8395	-6.05253	-11.8395	-20.3687	1.16047	6.94747	-16.3687	-0.952573	6.63505	17.8949	-11.9526	17.8949	23.635	-7.95257	13.635	15.8949	7.73851	-2.81727	-35.6232	10.3768	10.1827	14.7385	6.37675	19.1827	20.7385	16.3329	19.1848	61.1309	-3.66712	6.18479	18.1309	0.332877	14.1848	23.1309	7.85942	14.9407
	Subj 2		1.96314	-7.47702	3.77706	-1.03686	-17.2229	13.523	-4.22294	-20.477	-32.0369	0.160466	-14.0525	-19.3687	-1.83953	-11.0525	1.63127	1.94747	-0.839534	-9.36873	-10.1051	6.04743	15.635	-1.1051	33.0474	-6.36495	14.0474	7.63505	22.8949	-16.6232	28.7385	-29.8173	-8.81727	-11.6232	24.7385	-0.261486	0.376753	13.1827	10.3329	5.18479	4.13086	16.1848	-16.8691	22.3329	13.3329	20.1848	21.1309	23.9407	31.1965
	Subj 3		-7.22294	-11.477	-8.03686	-8.03686	-12.477	-4.22294	4.77706	-0.477018	-10.0369	3.94747	-22.8395	-23.3687	-3.83953	1.94747	-3.36873	-21.3687	8.16047	17.9475	4.04743	-3.36495	-16.1051	2.8949	-3.95257	12.635	-10.365	-30.9526	-8.1051	-10.6232	30.1827	18.7385	-0.817266	14.7385	44.3768	3.37675	-0.261486	23.1827	-4.81521	4.33288	7.13086	8.33288	19.1309	-5.81521	3.13086	-22.6671	-4.81521	21.8594	11.9407
	Subj 4		-3.22294	-3.03686	-14.477	-1.22294	-2.47702	5.96314	-1.22294	-7.47702	-11.0369	-2.05253	-3.36873	-5.83953	1.94747	10.1605	12.6313	5.63127	6.94747	-11.8395	2.8949	8.04743	10.635	5.63505	-13.9526	20.8949	-9.95257	16.635	19.8949	0.182734	17.7385	38.3768	3.73851	9.18273	19.3768	12.1827	29.3768	34.7385	30.3329	31.1309	18.1848	4.13086	-6.66712	23.1848	18.3329	25.1848	27.1309	37.9407	38.1965
	Subj 5		-4.47702	-8.03686	-16.2229	0.522982	-0.036857	-17.2229	-8.03686	-15.477	-18.2229	-9.36873	-10.8395	6.94747	0.631266	2.16047	10.9475	-10.3687	12.9475	-40.8395	4.63505	-41.9526	-75.1051	9.63505	15.8949	26.0474	-2.36495	15.0474	19.8949	-12.6232	19.7385	24.1827	11.3768	-24.8173	31.7385	7.73851	-32.8173	-32.6232	4.18479	-24.8691	42.3329	4.33288	33.1848	49.1309	7.33288	14.1309	28.1848	8.1965	11.9407
	Subj 6		-20.0369	-22.2229	-29.477	-16.0369	-17.2229	-20.477	-23.477	-32.0369	-30.2229	-29.8395	-33.0525	-45.3687	-46.8395	-53.0525	-51.3687	-19.8395	-20.0525	-26.3687	-4.95257	-12.365	-8.1051	-6.1051	-31.365	-42.9526	-15.9526	-10.365	-12.1051	-8.26149	-17.6232	7.18273	8.73851	-22.6232	-8.81727	13.7385	15.1827	-38.6232	5.13086	-5.66712	13.1848	2.33288	-8.86914	18.1848	4.18479	5.33288	-7.86914	9.94072	9.85942
[truncated: 457 more columns]

## Sheet: EXP_1 - Tang Error
	(8 radii, 7 locations, 9 repetitions)
	Angolar position (0˚~360˚)		0	0	0	0	0	0	0	0	0	0	0	0	0	0	0	0	0	0	0	0	0	0	0	0	0	0	0	0	0	0	0	0	0	0	0	0	0	0	0	0	0	0	0	0	0	0	0
	Location (1~7)		7	7	7	7	7	7	7	7	7	6	6	6	6	6	6	6	6	6	5	5	5	5	5	5	5	5	5	4	4	4	4	4	4	4	4	4	3	3	3	3	3	3	3	3	3	2	2
	Subj 1		-4.32032	0.539703	2.76566	-1.23434	-6.32032	-5.4603	-4.32032	-15.4603	3.76566	-3.37654	-12.4855	1.91541	3.62346	-2.08459	-3.48549	-1.08459	-4.37654	-16.4855	-4.33173	-8.88372	9.39338	-3.33173	11.3934	2.11628	1.66827	-3.88372	10.3934	-12.7176	20.8408	16.9802	-5.01982	-8.15918	-4.71756	0.980181	7.84082	-5.71756	2.48057	-1.71709	-9.59461	-3.51943	-0.717091	5.40539	-1.51943	-1.71709	4.40539	-8.13182	-4.88383
	Subj 2		1.5397	-2.32032	14.7657	-10.4603	11.7657	21.6797	-19.2343	23.6797	-10.4603	0.915405	16.6235	14.5145	2.91541	7.62346	17.5145	-10.3765	-22.0846	24.5145	6.39338	10.6683	16.1163	4.39338	2.66827	61.1163	11.6683	18.1163	3.39338	9.98018	-7.71756	-18.1592	1.84082	-11.0198	2.28244	-3.71756	22.9802	23.8408	0.480566	15.2829	27.4054	7.28291	27.4054	24.4806	-18.5194	19.2829	46.4054	11.1162	-24.1474
	Subj 3		11.7657	-38.3203	-41.4603	-14.4603	-28.3203	-31.2343	2.76566	-33.3203	43.5397	20.6235	-16.0846	-18.4855	10.9154	14.6235	23.5145	-1.48549	-26.0846	-27.3765	-12.3317	17.1163	49.3934	-7.60662	11.6683	7.11628	6.11628	-17.3317	-36.6066	21.9802	-0.159184	47.2824	3.84082	-7.71756	-32.0198	1.98018	4.28244	3.84082	4.28291	8.48057	31.4054	17.4806	-13.5946	-43.7171	9.40539	-28.5194	-40.7171	-5.13182	20.1162
	Subj 4		-1.23434	-22.4603	-23.3203	-1.23434	-10.3203	-11.4603	3.76566	0.679675	-4.4603	0.623463	-1.48549	-5.08459	1.62346	4.91541	1.51451	-0.485495	-2.37654	-18.0846	3.39338	-6.33173	-0.883718	2.11628	-8.33173	0.39338	-5.33173	2.11628	-0.60662	-3.15918	3.28244	2.98018	-0.71756	-5.15918	2.98018	14.8408	2.98018	2.28244	-1.51943	-8.59461	-28.7171	-0.594612	-8.51943	-23.7171	3.48057	-1.71709	-0.594612	1.11617	-4.14739
	Subj 5		4.67968	3.5397	12.7657	-7.32032	-13.4603	-5.23434	-5.4603	-4.32032	-9.23434	3.51451	5.91541	69.6235	-2.48549	3.91541	-8.37654	-3.48549	-13.3765	-8.08459	0.116282	1.66827	-0.614602	-7.88372	5.39338	-5.33173	-6.88372	-4.33173	-1.60662	-7.01982	1.28244	-14.1592	3.98018	-4.15918	-6.71756	-0.71756	0.840816	-11.0198	1.28291	2.40539	-12.5194	-8.51943	-10.7171	-5.59461	-2.51943	-10.5946	-10.7171	-3.14739	24.1162
	Subj 6		-2.4603	17.7657	-6.32032	5.5397	8.76566	4.67968	-3.32032	2.5397	12.7657	-4.08459	1.62346	-32.4855	7.91541	-4.37654	-16.4855	3.91541	-3.37654	-5.48549	-6.33173	-11.8837	23.3934	-2.60662	-20.8837	-24.3317	-1.33173	19.1163	28.3934	11.2824	11.9802	31.8408	-3.71756	-6.01982	-26.1592	-5.71756	-5.15918	8.98018	1.40539	-17.5194	23.2829	-2.51943	-2.59461	3.28291	-0.717091	-0.519434	3.40539	-8.88383	-63.1318
[truncated: 457 more columns]

## Sheet: EXP_2 - Radial Error
	(8 radii, 7 locations 9 repetitions)
	Angolar position (0˚~360˚)		0	0	0	0	0	0	0	0	0	0	0	0	0	0	0	0	0	0	0	0	0	0	0	0	0	0	0	0	0	0	0	0	0	0	0	0	0	0	0	0	0	0	0	0	0	0	0
	Location (1~7)		7	7	7	7	7	7	7	7	7	6	6	6	6	6	6	6	6	6	5	5	5	5	5	5	5	5	5	4	4	4	4	4	4	4	4	4	3	3	3	3	3	3	3	3	3	2	2
	Subj 1		-5.39212	5.65724	4.96314	-0.342764	-7.39212	-0.036857	0.963143	-1.34276	-9.39212	-0.739546	3.10647	-4.05253	3.10647	-10.0525	-23.7395	-6.05253	9.10647	-10.7395	1.8949	6.04743	16.5038	8.50377	-16.9526	26.8949	11.8949	-9.49623	16.0474	-2.38679	8.69483	11.4754	3.69483	-18.3868	20.4754	6.47543	1.69483	-13.3868	4.33288	-15.8152	15.0485	18.1848	36.3329	38.0485	9.18479	16.0485	19.3329	-12.6662	-11.8929
	Subj 2		-2.39212	-5.03686	2.65724	-0.342764	-5.03686	-6.39212	-1.03686	-2.39212	-7.34276	-9.73955	-11.8935	-2.05253	0.947467	-1.73955	17.1065	-3.05253	5.26045	-2.89353	-0.952573	-7.1051	15.5038	5.50377	-10.9526	-28.1051	0.0474272	8.50377	-9.1051	-3.30517	7.61321	14.4754	-7.38679	13.4754	-13.3052	-3.38679	6.69483	8.47543	7.33288	18.1848	28.0485	-3.95155	15.3329	40.1848	11.0485	24.1848	30.3329	18.1071	31.3338
	Subj 3		-6.34276	-11.3921	-4.03686	-8.34276	-7.39212	-12.0369	-1.39212	-4.03686	-10.3428	-2.73955	12.9475	-14.8935	6.94747	9.10647	-14.7395	-5.89353	0.947467	-9.73955	1.50377	5.04743	17.8949	-12.9526	15.8949	22.5038	2.50377	3.04743	0.8949	0.61321	6.47543	9.69483	3.61321	10.4754	8.69483	-3.38679	6.47543	23.6948	16.3329	-17.8152	46.0485	32.3329	43.0485	67.1848	16.3329	22.1848	57.0485	-2.89291	16.815
	Subj 4		-0.392117	2.96314	4.65724	2.96314	6.60788	-0.342764	1.60788	2.96314	4.65724	-3.89353	17.9475	23.2605	0.947467	-6.73955	23.1065	4.94747	8.26045	19.1065	16.5038	19.0474	42.8949	12.8949	3.50377	25.0474	3.50377	15.0474	45.8949	8.47543	8.61321	23.6948	15.6132	25.6948	35.4754	-7.38679	9.47543	24.6948	10.1848	19.3329	46.0485	7.33288	20.1848	37.0485	6.33288	16.0485	21.1848	59.1071	63.815
	Subj 5		3.60788	8.96314	6.65724	-1.34276	6.60788	9.96314	1.96314	3.65724	5.60788	2.10647	9.26045	21.9475	-2.73955	4.10647	6.94747	3.10647	-4.05253	15.2605	-9.1051	12.5038	17.0474	6.8949	9.50377	11.0474	13.5038	16.8949	19.0474	19.6948	39.6132	44.4754	3.61321	10.4754	23.6948	4.69483	10.4754	33.6132	25.0485	26.3329	37.1848	19.0485	27.3329	41.1848	18.0485	18.3329	23.1848	42.1071	53.3338
	Subj 6		-2.03686	-2.34276	-11.3921	-6.39212	-7.03686	-12.3428	-2.34276	2.96314	-6.39212	4.10647	1.94747	12.2605	0.947467	6.26045	-19.8935	5.10647	8.26045	13.9475	9.04743	17.5038	25.8949	0.503768	4.04743	13.8949	2.04743	18.8949	32.5038	10.4754	28.6948	29.6132	4.69483	-0.524565	23.6132	-5.38679	13.4754	28.6948	19.0485	21.3329	24.1848	33.1848	32.3329	39.0485	-2.95155	23.1848	30.3329	17.1071	27.815
[truncated: 457 more columns]

## Sheet: EXP_2 - Tang Error
	(8 radii, 7 locations, 9 repetitions)
	Angolar position (0˚~360˚)		0	0	0	0	0	0	0	0	0	0	0	0	0	0	0	0	0	0	0	0	0	0	0	0	0	0	0	0	0	0	0	0	0	0	0	0	0	0	0	0	0	0	0	0	0	0	0
	Location (1~7)		7	7	7	7	7	7	7	7	7	6	6	6	6	6	6	6	6	6	5	5	5	5	5	5	5	5	5	4	4	4	4	4	4	4	4	4	3	3	3	3	3	3	3	3	3	2	2
	Subj 1		4.77222	-8.55823	-11.4603	-0.558228	0.772217	-7.4603	4.5397	-6.55823	12.7722	2.19191	2.22606	7.62346	6.22606	3.62346	3.19191	3.62346	-1.77394	3.19191	4.39338	4.66827	0.442207	10.4422	-7.33173	4.39338	2.39338	8.44221	0.668272	1.54315	0.254919	-0.809263	2.25492	-1.45685	6.19074	8.19074	13.2549	-0.456847	3.48057	-2.71709	-6.32597	-6.71709	4.48057	2.67403	5.28291	3.67403	9.48057	-0.747864	5.42147
	Subj 2		0.772217	-5.4603	-7.55823	0.441772	-3.4603	3.77222	-0.460297	10.7722	-12.5582	4.19191	2.22606	-16.3765	0.623463	5.19191	1.22606	4.62346	-7.80809	17.2261	4.66827	15.3934	-12.5578	6.44221	-0.331728	8.39338	4.66827	7.44221	-10.6066	5.25492	7.54315	-8.80926	1.54315	9.19074	17.2549	4.54315	3.25492	6.19074	-12.5194	7.28291	0.674032	8.67403	1.48057	-5.71709	7.67403	-3.71709	10.4806	9.42147	3.25214
	Subj 3		-4.55823	-11.2278	-19.4603	4.44177	-9.22778	-8.4603	-3.22778	-9.4603	-5.55823	-4.80809	-6.37654	-9.77394	1.62346	-2.77394	-10.8081	11.2261	-14.3765	-11.8081	-8.55779	-8.33173	7.39338	-9.33173	8.39338	-1.55779	-10.5578	-12.3317	-13.6066	1.54315	-7.80926	17.2549	9.54315	-4.80926	11.2549	-5.45685	-1.80926	-15.7451	-5.51943	15.2829	1.67403	-5.51943	-21.326	-0.717091	0.480566	-5.71709	12.674	-14.5785	-19.3005
	Subj 4		-2.22778	-3.4603	4.44177	0.539703	-8.22778	-12.5582	-4.22778	-3.4603	-1.55823	-3.77394	-3.37654	0.191915	-8.37654	-7.80809	2.22606	-6.37654	-4.80809	1.22606	-9.55779	-6.33173	-2.60662	3.39338	-18.5578	6.66827	7.44221	-3.33173	-6.60662	-7.80926	10.5432	0.254919	1.54315	-3.74508	-2.80926	-2.45685	-5.80926	-6.74508	0.282909	-0.519434	0.674032	-9.51943	-4.71709	-15.326	-3.51943	-13.326	-11.7171	6.42147	-9.30053
	Subj 5		2.77222	-7.4603	-10.5582	-0.558228	-3.22778	-1.4603	-1.4603	1.44177	2.77222	-1.77394	4.19191	-0.376537	-0.808085	2.22606	3.62346	-2.77394	-1.37654	3.19191	-3.60662	3.44221	-8.33173	2.39338	4.44221	-1.33173	-5.55779	-0.60662	1.66827	-3.74508	0.543153	-4.80926	-8.45685	8.19074	-5.74508	-2.74508	-4.80926	-0.456847	-2.32597	-0.519434	-4.71709	-1.32597	5.48057	-6.71709	1.67403	6.48057	-0.717091	5.42147	-6.74786
	Subj 6		-5.4603	6.44177	-22.2278	2.77222	-2.4603	-2.55823	1.44177	-1.4603	12.7722	0.226064	5.62346	11.1919	5.62346	6.19191	8.22606	3.22606	5.19191	8.62346	9.66827	0.442207	1.39338	2.44221	4.66827	-2.60662	3.66827	1.39338	7.44221	7.19074	4.25492	2.54315	-1.74508	12.1907	1.54315	13.5432	12.1907	14.2549	2.67403	12.4806	11.2829	-0.717091	10.4806	12.674	20.674	8.28291	6.48057	0.421471	7.69947
[truncated: 457 more columns]

## Sheet: EXP_3 - Radial Error
	(2 radii, 7 locations, 9 repetitions)
	Angolar position (90˚ & 270˚)		90	90	90	90	90	90	90	90	90	90	90	90	90	90	90	90	90	90	90	90	90	90	90	90	90	90	90	90	90	90	90	90	90	90	90	90	90	90	90	90	90	90	90	90	90	90	90
	Location (1~7)		1	1	1	1	1	1	1	1	1	2	2	2	2	2	2	2	2	2	3	3	3	3	3	3	3	3	3	4	4	4	4	4	4	4	4	4	5	5	5	5	5	5	5	5	5	6	6
	Subj 1		34.7493	26.0627	19.9631	12.1518	14.4233	15.9645	14.9188	12.0739	4.36021	-35.7678	28.0336	25.735	-13.7409	18.5995	9.25969	-8.6586	-4.98856	0.605301	31.8069	34.8165	35.1627	24.4951	14.0484	3.7678	17.3397	16.7567	-14.4179	37.323	27.5896	26.1208	11.8009	23.262	19.1413	-6.97105	6.04275	7.05707	30.6477	27.6533	18.7861	13.7439	1.30385	19.1844	18.9921	6.53673	2.84509	1.40024	7.35713
	Subj 2		35.6666	34.6952	-0.152697	18.2274	14.6719	16.6234	8.12274	3.55524	0.364931	11.813	21.7761	17.3058	19.9528	4.43396	13.7032	-13.7205	13.7135	4.06765	15.7245	15.4081	-19.1544	18.8244	16.9917	5.38431	12.913	6.51288	1.85189	25.4964	15.2248	27.2715	26.7024	12.7426	20.1021	-13.8023	7.1084	2.212	12.2886	-5.56515	17.6023	-2.48673	-3.10081	-6.66531	8.57704	-6.54819	-8.05869	10.1761	-10.7022
	Subj 3		11.6563	9.64175	-5.06651	3.74039	-1.03374	-6.03969	-5.00056	1.67266	0.0585492	-26.4979	-10.735	1.9733	11.2381	-12.8076	4.2054	-6.46346	-4.91122	-4.97905	-40.0534	0.254474	-6.91836	-21.8388	-19.9233	12.3291	4.40598	2.61867	0.270602	-10.5849	5.0746	-4.36831	-9.91866	-7.13152	7.21882	4.90363	-3.96503	0.803949	-18.4093	-13.84	-9.8739	-3.53972	-6.60743	-8.05771	-5.61255	-6.01196	0.752891	-14.5199	-8.57045
	Subj 4		16.542	11.232	-2.91266	13.4419	-10.2375	7.45698	-7.6894	3.67764	2.606	-29.5202	18.7514	21.5251	11.6789	14.9578	12.7662	4.35505	2.95479	-1.53141	-20.4801	25.6867	-10.5726	15.4712	-15.5976	-10.0401	-5.27008	-1.03381	-4.80281	-31.2047	-27.3842	-25.6174	-17.9357	-16.4409	-15.278	12.1529	-4.7144	-3.27765	-43.0653	-23.1884	-27.0028	-22.8576	-17.9297	-13.0009	-8.92282	-7.80072	-5.95596	-17.362	-21.7705
	Subj 5		48.0331	30.2297	23.4418	22.0646	20.27	17.8678	13.8739	10.2732	7.83975	28.9179	25.9502	-15.763	-13.6327	5.50042	12.2921	10.444	5.70564	2.74583	109.207	48.0584	26.4278	28.6653	24.976	12.553	-2.33768	20.4032	9.71969	33.3713	12.1127	17.577	17.0549	14.3031	12.4625	9.35105	-8.07417	-0.437576	20.2362	19.9377	-0.734617	10.2935	6.89718	16.5515	5.87404	10.1452	-7.15697	5.37884	-3.22294
	Subj 6		48.3376	19.4665	20.8475	16.5682	13.8779	16.5437	16.1082	8.12619	10.7095	41.1942	36.516	27.5113	31.6724	18.4525	13.1506	16.4063	14.1645	8.74734	5.84119	11.9758	21.8063	29.6237	11.5212	-24.1209	16.9165	9.75956	12.937	-3.47774	-13.0908	-10.4588	9.7851	16.6148	13.6231	7.08661	-3.86469	10.7817	1.23557	8.3517	-11.5927	4.33459	4.19802	7.16085	-4.9873	5.12871	1.9581	3.7518	-15.2556
[truncated: 79 more columns]

## Sheet: EXP_3 - Tang Error
	(2 radii, 7 locations, 9 repetitions)
	Angolar position (90˚ & 270˚)		90	90	90	90	90	90	90	90	90	90	90	90	90	90	90	90	90	90	90	90	90	90	90	90	90	90	90	90	90	90	90	90	90	90	90	90	90	90	90	90	90	90	90	90	90	90	90
	Location (1~7)		1	1	1	1	1	1	1	1	1	2	2	2	2	2	2	2	2	2	3	3	3	3	3	3	3	3	3	4	4	4	4	4	4	4	4	4	5	5	5	5	5	5	5	5	5	6	6
	Subj 1		-9.76934	19.0875	9.05402	16.3089	9.0484	2.6771	0.463152	7.92796	-11.2583	3.69865	-5.50919	2.59697	19.1581	9.27649	-10.0532	-5.92962	2.79548	1.57158	29.4458	24.1419	17.661	15.0211	22.1411	-19.8729	3.47406	-0.432179	-1.59059	7.4917	4.52936	1.5824	21.311	6.79047	7.75252	10.9806	7.30848	6.13782	20.5429	13.6228	24.0748	23.5236	22.1754	2.00088	-1.74497	4.18582	4.18209	25.0281	17.3421
	Subj 2		-35.2304	9.9021	-26.3354	-8.67527	-13.097	-3.06064	1.77606	-1.0531	-1.29643	-32.4345	-25.0414	-11.4191	-1.55997	-16.4936	-10.1279	-3.58656	-0.910511	-10.2875	-54.4771	-12.1803	-0.0397677	-3.43313	0.311533	-13.7018	-5.86071	-11.077	-5.4524	-18.527	-23.6109	6.64839	4.64553	-21.6782	-0.585631	3.13499	-0.861595	-1.2393	-14.6107	-18.2115	-7.01295	-17.8627	-16.16	-10.2567	-2.74274	-5.96583	-2.4197	-32.7023	-21.7445
	Subj 3		-28.6919	-13.1763	-14.6569	-8.3456	6.90732	-2.64531	-0.855495	-1.61845	0.901088	-7.56763	-11.2204	-15.0843	-9.47181	-5.96078	-12.0408	-10.9623	-10.0959	-4.50828	-19.2123	-31.3265	-23.8254	4.03833	5.94571	0.969435	-9.99888	10.3433	-5.59244	-16.7879	-17.3069	-16.4511	-3.63391	-6.23367	-2.1822	-5.25984	-3.84766	1.48857	2.66437	10.0011	8.35969	-11.379	-6.62363	4.67429	-3.93111	2.61466	0.0159985	-11.1568	-15.6874
	Subj 4		-0.256225	-11.3122	-14.479	1.6154	2.63104	-6.94863	-2.74346	3.40151	1.53999	10.4931	13.7574	8.24365	14.0053	7.99108	-7.94195	-3.03977	1.51969	0.721602	30.6128	6.95136	22.1796	-5.64884	-4.95811	4.43469	-4.32865	5.58801	-1.18756	3.07614	-0.987007	8.12805	-10.1164	6.24077	8.56015	1.39697	-5.69583	0.710765	-3.11755	16.3366	1.33255	1.83885	13.219	11.2608	0.350274	-1.42921	4.32045	16.0692	6.79682
	Subj 5		16.928	22.5167	0.614194	2.34733	-1.27204	-7.70414	-6.91387	4.99108	-8.23429	-25.0486	8.49626	12.0116	12.4727	13.974	-1.23854	-4.85533	-5.34801	4.95011	37.6375	-6.16051	-17.3705	3.32041	7.09193	-21.5346	-22.2465	2.00062	7.61217	2.609	15.4591	-4.8393	5.31963	9.58639	8.80541	-6.6556	-4.31139	-8.81009	-11.4657	-1.06436	19.4029	14.5389	16.2519	-0.21555	9.36034	4.04142	5.46504	26.0571	22.0235
	Subj 6		23.9415	14.4571	-11.7633	14.2811	13.5965	-8.71741	2.46177	-8.84556	-2.16475	16.9139	-8.48235	22.4574	5.46562	24.1211	25.6396	21.6452	5.52868	7.87815	83.8999	29.3827	21.3766	2.02574	-25.4923	-11.0238	12.6014	-11.3962	6.88621	36.1412	27.8713	19.7354	18.4265	-2.93194	6.22007	12.3598	11.7568	-4.13	17.6982	15.2257	9.98193	11.5479	-9.78261	-7.14514	-7.46368	0.26052	2.17108	24.6496	-3.68114
[truncated: 79 more columns]
